# Supplementary material for: Locomotory Behavior of Water Striders with Amputated Legs
Source: Biomimetics (Basel). 2023 Nov 4;8(7):524. doi: 10.3390/biomimetics8070524 (PMC10669063; doi:10.3390/biomimetics8070524)
Supplement: Supplementary file 1 [file biomimetics-08-00524-s001.zip]

Archive with 1 entries (1 files):
- biomimetics-2671732-supplementary.pdf
